# Supplementary material for: Exploring the Surge in Paediatric Type 2 Diabetes in an Inner-City London Centre—A Decade-Long Analysis of Incidence, Outcomes, and Transition
Source: Children (Basel). 2024 Jan 29;11(2):173. doi: 10.3390/children11020173 (PMC10887333; doi:10.3390/children11020173)
Supplement: Supplementary file 1 [file children-11-00173-s001.zip]

Archive with 1 entries (1 files):
- children-2801815-supplementary.pdf
